# Supplementary material for: The careg element reveals a common regulation of regeneration in the zebrafish myocardium and fin
Source: Nat Commun. 2017 May 3;8:15151. doi: 10.1038/ncomms15151 (PMC5418624; doi:10.1038/ncomms15151)
Supplement: Supplementary Data 1 — The complete list of transcription factor (TF) binding sites within the careg sequence that were predicted with MatInspector (Genomatix). Selected TF binding sites are schematically represented in Fig. 3c. [file ncomms15151-s2.xlsx]

## Sheet: MatInspector matches
Supplementary Data 1. The complete list of transcription factor (TF) binding sites within the careg sequence that were predicted with MatInspector (Genomatix)
Selected TF binding sites are schematically represented in Fig. 3c.
Seq. name	Accession no.	Gene symbol	GeneID	Matrix Family	Detailed Family Information	Matrix	Detailed Matrix Information	Tissue	Opt.	Start position	End position	Anchor position	Strand	Core sim.	Matrix sim.	Mat. sim. - opt.	Evidence #	Evidence	Sequence
TempSeq_FZX4oauC				V$TEAF	TEA/ATTS DNA binding domain factors	V$TEAD.01	TEA domain-containing factors, transcriptional enhancer factors 1,3,4,5	Cardiovascular System Embryonic Structures Heart Muscle, Skeletal Muscles Myocardium Urogenital System	0.9	2	14	8	-	1	0.991	0.091	0		gaaCATTcctcat
TempSeq_FZX4oauC				V$TALE	TALE homeodomain class recognizing TG motifs	V$TGIF.01	TG-interacting factor belonging to TALE class of homeodomain factors	Bone Marrow Cells Embryonic Structures Hematopoietic System Nervous System Neurons	1	98	114	106	-	1	0.999	-0.001	0		tgtctggctGTCAaggc
TempSeq_FZX4oauC				V$ZF11	C2H2 zinc finger transcription factors 11	V$ZBTB3.01	Zinc finger and BTB domain containing 3		0.95	103	113	108	+	1	0.994	0.044	0		gacaGCCAgac
TempSeq_FZX4oauC				V$ETSF	Human and murine ETS1 factors	V$ETV1.02	Ets variant 1	Antibody-Producing Cells Blood Cells Bone Marrow Cells Breast Central Nervous System Endocrine System Germ Cells Hematopoietic System Immune System Leukocytes Myeloid Cells Nervous System Phagocytes Prostate Spinal Cord Testis Urogenital System	0.96	123	143	133	+	1	0.99	0.03	0		cctgaccaGGAAgtgacttaa
TempSeq_FZX4oauC				V$FKHD	Fork head domain factors	V$FOXP1_ES.01	Alternative splicing variant of FOXP1, activated in ESCs	Blood Cells Brain Breast Cartilage Central Nervous System Connective Tissue Ear Endocrine System Eye Immune System Islets of Langerhans Leukocytes Liver Lung Lymphocytes Muscle, Skeletal Muscles Nervous System Ovary Pancreas Pituitary Gland Prostate Testis Thymus Gland Thyroid Gland Urogenital System	1	143	159	151	+	1	0.993	-0.007	0		aaaacacAACAtgggat
TempSeq_FZX4oauC				V$IKRS	Ikaros zinc finger family	V$IK2.01	Ikaros 2, potential regulator of lymphocyte differentiation	Antibody-Producing Cells Blood Cells Bone Marrow Cells Hematopoietic System Immune System Leukocytes Lymphocytes Thymus Gland	0.98	155	167	161	-	1	0.996	0.016	0		atttGGGAatccc
TempSeq_FZX4oauC				V$SORY	SOX/SRY-sex/testis determinig and related HMG box factors	V$SOX5.01	Sox-5	Bone and Bones Cartilage Connective Tissue Embryonic Structures Endocrine System Leydig Cells Nervous System Neuroglia Skeleton Testis Thyroid Gland Urogenital System	0.87	243	265	254	-	1	0.996	0.126	0		gcctaaCAATaaggataacaaaa
TempSeq_FZX4oauC				V$MYT1	MYT1 C2HC zinc finger protein	V$MYT1.02	MyT1 zinc finger transcription factor involved in primary neurogenesis	Central Nervous System Nervous System Neuroglia Neurons	0.88	397	409	403	+	1	0.992	0.112	0		agaAAGTtttgca
TempSeq_FZX4oauC				V$MEF3	MEF3 binding sites	V$SIX.01	Binding sites for Six1, Six4 and Six5	Brain Central Nervous System Ear Embryonic Structures Endocrine System Eye Kidney Muscle, Skeletal Muscles Nervous System Pituitary Gland Urogenital System	0.89	495	507	501	-	1	0.997	0.107	0		tgcTCAGgttact
TempSeq_FZX4oauC				V$NKXH	NKX homeodomain factors	V$NKX25.05	Homeodomain factor Nkx-2.5/Csx	Cardiovascular System Central Nervous System Digestive System Embryonic Structures Endocrine System Heart Islets of Langerhans Lung Muscles Myocardium Nervous System Pancreas Prostate Respiratory System Spinal Cord Thyroid Gland Urogenital System	0.97	498	516	507	-	1	0.994	0.024	0		taattTGAGtgctcaggtt
TempSeq_FZX4oauC				V$SMAD	Vertebrate SMAD family of transcription factors	V$SMAD3.01	Smad3 transcription factor involved in TGF-beta signaling	Embryonic Structures Kidney Urogenital System	0.99	532	542	537	-	1	0.996	0.006	0		tctGTCTggac
TempSeq_FZX4oauC				V$CART	Cart-1 (cartilage homeoprotein 1)	V$S8.01	Binding site for S8 type homeodomains	Adrenal Glands Bone and Bones Brain Cardiovascular System Central Nervous System Connective Tissue Digestive System Embryonic Structures Endocrine System Eye Heart Immune System Islets of Langerhans Muscle, Skeletal Muscles Myeloid Cells Nervous System Neurons Nose Pancreas Phagocytes Pituitary Gland Skeleton Spinal Cord	0.97	555	575	565	+	1	0.995	0.025	0		tggtgTAATtgcgcagctatg
TempSeq_FZX4oauC				V$ZF11	C2H2 zinc finger transcription factors 11	V$ZBTB3.01	Zinc finger and BTB domain containing 3		0.95	589	599	594	+	1	0.992	0.042	0		ggcaGCCAgat
TempSeq_FZX4oauC				V$SIX3	Sine oculis homeobox homolog 3	V$SIX3.03	SIX3 / SIXdomain (SD) and Homeodomain (HD) transcription factor	Brain Central Nervous System Embryonic Structures Endocrine System Eye Nervous System Pituitary Gland	1	588	608	598	-	1	0.996	-0.004	0		agagtggTAATctggctgcca
TempSeq_FZX4oauC				V$CDXF	Vertebrate caudal related homeodomain protein	V$CDX2.03	Caudal type homeobox transcription factor 2	Digestive System Embryonic Structures	0.91	641	659	650	-	1	0.99	0.08	0		gaggctgtTTATtgttctc
TempSeq_FZX4oauC				V$SORY	SOX/SRY-sex/testis determinig and related HMG box factors	V$SOX5.02	SRY-related HMG-box gene 5	Bone and Bones Cartilage Connective Tissue Embryonic Structures Endocrine System Leydig Cells Nervous System Neuroglia Skeleton Testis Thyroid Gland Urogenital System	0.87	640	662	651	+	1	0.997	0.127	0		agagaACAAtaaacagcctccaa
TempSeq_FZX4oauC				V$ZFHX	Two-handed zinc finger homeodomain transcription factors	V$ZEB1.01	Zinc finger E-box binding homeobox 1 (AREB6, DELTAEF1)	Embryonic Structures	0.98	676	688	682	+	1	0.991	0.011	0		cacccACCTgcct
TempSeq_FZX4oauC				V$TCFF	TCF11 transcription factor	V$TCF11.01	TCF11/LCR-F1/Nrf1 homodimers		1	732	738	735	+	1	0.998	-0.002	0		GTCAtgt
TempSeq_FZX4oauC				V$TALE	TALE homeodomain class recognizing TG motifs	V$TGIF.01	TG-interacting factor belonging to TALE class of homeodomain factors	Bone Marrow Cells Embryonic Structures Hematopoietic System Nervous System Neurons	1	753	769	761	+	1	0.998	-0.002	0		gtgacttctGTCAacag
TempSeq_FZX4oauC				V$ESRR	Estrogen-related receptors	V$ESRRA.02	Estrogen-related receptor alpha (secondary DNA binding preference)	Connective Tissue Digestive System Embryonic Structures Liver Muscle, Skeletal Muscles	0.9	823	845	834	-	1	0.996	0.096	0		tattcactgagaggGGTCaaagg
TempSeq_FZX4oauC				V$FKHD	Fork head domain factors	V$HNF3.01	Hepatocyte nuclear factor 3 (alpha, beta) (FOXA1, FOXA2)	Blood Cells Brain Breast Cartilage Central Nervous System Connective Tissue Ear Endocrine System Eye Immune System Islets of Langerhans Leukocytes Liver Lung Lymphocytes Muscle, Skeletal Muscles Nervous System Ovary Pancreas Pituitary Gland Prostate Testis Thymus Gland Thyroid Gland Urogenital System	0.98	875	891	883	-	1	0.999	0.019	0		ggacggcAAACagaact
TempSeq_FZX4oauC				V$TCFF	TCF11 transcription factor	V$TCF11.01	TCF11/LCR-F1/Nrf1 homodimers		1	920	926	923	+	1	0.994	-0.006	0		GTCAtca
TempSeq_FZX4oauC				V$ABDB	Abdominal-B type homeodomain transcription factors	V$HOXC10.01	Homeobox C10/ Hox-3iota	Bone Marrow Cells Bone and Bones Central Nervous System Connective Tissue Embryonic Structures Hematopoietic System Integumentary System Nervous System Prostate Skeleton Spinal Cord Urogenital System	0.83	999	1015	1007	-	1	0.996	0.166	0		tgatgtcgTAAAatggt
TempSeq_FZX4oauC				V$TALE	TALE homeodomain class recognizing TG motifs	V$TGIF.01	TG-interacting factor belonging to TALE class of homeodomain factors	Bone Marrow Cells Embryonic Structures Hematopoietic System Nervous System Neurons	1	1184	1200	1192	-	1	0.997	-0.003	0		aactttaatGTCAcgct
TempSeq_FZX4oauC				V$FKHD	Fork head domain factors	V$HFH3.01	HNF-3/Fkh Homolog 3 (FOXI1, Freac-6)	Blood Cells Brain Breast Cartilage Central Nervous System Connective Tissue Ear Endocrine System Eye Immune System Islets of Langerhans Leukocytes Liver Lung Lymphocytes Muscle, Skeletal Muscles Nervous System Ovary Pancreas Pituitary Gland Prostate Testis Thymus Gland Thyroid Gland Urogenital System	0.97	1330	1346	1338	-	1	0.992	0.022	0		gctaaatAAACataact
TempSeq_FZX4oauC				V$HAML	Human acute myelogenous leukemia factors	V$AML1.01	AML1/CBFA2 Runt domain binding site	Bone Marrow Cells Bone and Bones Cartilage Connective Tissue Hematopoietic System Skeleton	0.93	1373	1387	1380	-	1	0.991	0.061	0		ttctGTGGtcaagca
TempSeq_FZX4oauC				V$SORY	SOX/SRY-sex/testis determinig and related HMG box factors	V$SOX5.01	Sox-5	Bone and Bones Cartilage Connective Tissue Embryonic Structures Endocrine System Leydig Cells Nervous System Neuroglia Skeleton Testis Thyroid Gland Urogenital System	0.87	1406	1428	1417	-	1	0.992	0.122	0		cattaaCAATgtgctctgcgtgt
TempSeq_FZX4oauC				V$TCFF	TCF11 transcription factor	V$TCF11.01	TCF11/LCR-F1/Nrf1 homodimers		1	1480	1486	1483	-	1	0.993	-0.007	0		GTCAtac
TempSeq_FZX4oauC				V$CDXF	Vertebrate caudal related homeodomain protein	V$CDX2.03	Caudal type homeobox transcription factor 2	Digestive System Embryonic Structures	0.91	1490	1508	1499	-	1	0.99	0.08	0		ttagggttTTATtgagcta
TempSeq_FZX4oauC				V$GATA	GATA binding factors	V$GATA1.02	GATA-binding factor 1	Blood Cells Bone Marrow Cells Bone and Bones Cardiovascular System Connective Tissue Embryonic Structures Erythrocytes Heart Hematopoietic System Immune System Leukocytes Lymphocytes Muscles Myocardium Skeleton	1	1559	1571	1565	+	1	0.997	-0.003	0		gcaaGATTaggaa
TempSeq_FZX4oauC				V$CART	Cart-1 (cartilage homeoprotein 1)	V$S8.01	Binding site for S8 type homeodomains	Adrenal Glands Bone and Bones Brain Cardiovascular System Central Nervous System Connective Tissue Digestive System Embryonic Structures Endocrine System Eye Heart Immune System Islets of Langerhans Muscle, Skeletal Muscles Myeloid Cells Nervous System Neurons Nose Pancreas Phagocytes Pituitary Gland Skeleton Spinal Cord	0.97	1612	1632	1622	-	1	0.997	0.027	0		gtttaTAATtaagatattatc
TempSeq_FZX4oauC				V$CART	Cart-1 (cartilage homeoprotein 1)	V$S8.01	Binding site for S8 type homeodomains	Adrenal Glands Bone and Bones Brain Cardiovascular System Central Nervous System Connective Tissue Digestive System Embryonic Structures Endocrine System Eye Heart Immune System Islets of Langerhans Muscle, Skeletal Muscles Myeloid Cells Nervous System Neurons Nose Pancreas Phagocytes Pituitary Gland Skeleton Spinal Cord	0.97	1617	1637	1627	+	1	0.992	0.022	0		tatctTAATtataaacaggaa
TempSeq_FZX4oauC				V$ETSF	Human and murine ETS1 factors	V$ERG.02	v-ets erythroblastosis virus E26 oncogene homolog	Antibody-Producing Cells Blood Cells Bone Marrow Cells Breast Central Nervous System Endocrine System Germ Cells Hematopoietic System Immune System Leukocytes Myeloid Cells Nervous System Phagocytes Prostate Spinal Cord Testis Urogenital System	0.93	1626	1646	1636	+	1	0.991	0.061	0		tataaacaGGAAataagccac
TempSeq_FZX4oauC				V$SORY	SOX/SRY-sex/testis determinig and related HMG box factors	V$SOX5.01	Sox-5	Bone and Bones Cartilage Connective Tissue Embryonic Structures Endocrine System Leydig Cells Nervous System Neuroglia Skeleton Testis Thyroid Gland Urogenital System	0.87	1661	1683	1672	-	1	0.992	0.122	0		gggtaaCAATatagagaccaatt
TempSeq_FZX4oauC				V$NKXH	NKX homeodomain factors	V$NKX25.05	Homeodomain factor Nkx-2.5/Csx	Cardiovascular System Central Nervous System Digestive System Embryonic Structures Endocrine System Heart Islets of Langerhans Lung Muscles Myocardium Nervous System Pancreas Prostate Respiratory System Spinal Cord Thyroid Gland Urogenital System	0.97	1677	1695	1686	-	1	0.994	0.024	0		tttttTGAGtgggggtaac
TempSeq_FZX4oauC				V$TCFF	TCF11 transcription factor	V$TCF11.01	TCF11/LCR-F1/Nrf1 homodimers		1	1791	1797	1794	+	1	0.994	-0.006	0		GTCAtga
TempSeq_FZX4oauC				V$AP1R	MAF and AP1 related factors	V$MARE.01	Maf response elements, half sites	Antibody-Producing Cells Blood Cells Blood Platelets Bone Marrow Cells Digestive System Ear Endocrine System Eye Hematopoietic System Immune System Islets of Langerhans Liver Pancreas	0.97	1848	1870	1859	-	1	0.995	0.025	0		tttgtctgTCAGcaacctctcat
TempSeq_FZX4oauC				V$TALE	TALE homeodomain class recognizing TG motifs	V$TGIF.01	TG-interacting factor belonging to TALE class of homeodomain factors	Bone Marrow Cells Embryonic Structures Hematopoietic System Nervous System Neurons	1	1856	1872	1864	-	1	0.998	-0.002	0		gctttgtctGTCAgcaa
TempSeq_FZX4oauC				V$SORY	SOX/SRY-sex/testis determinig and related HMG box factors	V$SOX6.01	SRY (sex determining region Y)-box 6	Bone and Bones Cartilage Connective Tissue Embryonic Structures Endocrine System Leydig Cells Nervous System Neuroglia Skeleton Testis Thyroid Gland Urogenital System	0.97	1861	1883	1872	+	1	0.993	0.023	0		gacagACAAagcatattacaatc
TempSeq_FZX4oauC				V$SRFF	Serum response element binding factor	V$SRF.05	Serum response factor	Cardiovascular System Heart Muscle, Smooth Muscles Myocardium	0.8	1985	2003	1994	+	1	0.992	0.192	0		attcccatatAAGGcaagt
TempSeq_FZX4oauC				V$MZF1	Myeloid zinc finger 1 factors	V$MZF1.01	Myeloid zinc finger protein MZF1	Blood Cells Bone Marrow Cells Hematopoietic System Immune System Leukocytes Myeloid Cells	0.99	2145	2155	2150	+	1	0.992	0.002	0		gaGGGGagtct
TempSeq_FZX4oauC				V$BRAC	Brachyury gene, mesoderm developmental factor	V$TBX20.01	T-box transcription factor TBX20	Blood Cells Brain Breast Cardiovascular System Central Nervous System Ear Embryonic Structures Endocrine System Heart Immune System Leukocytes Lymphocytes Muscles Myocardium Nervous System Parathyroid Glands Pituitary Gland	1	2259	2287	2273	-	1	0.991	-0.009	0		ttacagtgcAGGTgtggtatggttctatt
TempSeq_FZX4oauC				V$CART	Cart-1 (cartilage homeoprotein 1)	V$S8.01	Binding site for S8 type homeodomains	Adrenal Glands Bone and Bones Brain Cardiovascular System Central Nervous System Connective Tissue Digestive System Embryonic Structures Endocrine System Eye Heart Immune System Islets of Langerhans Muscle, Skeletal Muscles Myeloid Cells Nervous System Neurons Nose Pancreas Phagocytes Pituitary Gland Skeleton Spinal Cord	0.97	2320	2340	2330	-	1	0.992	0.022	0		ttcttTAATtatatactttca
TempSeq_FZX4oauC				V$CART	Cart-1 (cartilage homeoprotein 1)	V$S8.01	Binding site for S8 type homeodomains	Adrenal Glands Bone and Bones Brain Cardiovascular System Central Nervous System Connective Tissue Digestive System Embryonic Structures Endocrine System Eye Heart Immune System Islets of Langerhans Muscle, Skeletal Muscles Myeloid Cells Nervous System Neurons Nose Pancreas Phagocytes Pituitary Gland Skeleton Spinal Cord	0.97	2325	2345	2335	+	1	0.997	0.027	0		gtataTAATtaaagaaaaaca
TempSeq_FZX4oauC				V$TCFF	TCF11 transcription factor	V$TCF11.01	TCF11/LCR-F1/Nrf1 homodimers		1	2485	2491	2488	-	1	0.998	-0.002	0		GTCAtgt
TempSeq_FZX4oauC				V$TALE	TALE homeodomain class recognizing TG motifs	V$TGIF.01	TG-interacting factor belonging to TALE class of homeodomain factors	Bone Marrow Cells Embryonic Structures Hematopoietic System Nervous System Neurons	1	2515	2531	2523	+	1	0.998	-0.002	0		ccaaattatGTCAttac
TempSeq_FZX4oauC				V$TCFF	TCF11 transcription factor	V$TCF11.01	TCF11/LCR-F1/Nrf1 homodimers		1	2524	2530	2527	+	1	0.996	-0.004	0		GTCAtta
TempSeq_FZX4oauC				V$TALE	TALE homeodomain class recognizing TG motifs	V$TGIF.01	TG-interacting factor belonging to TALE class of homeodomain factors	Bone Marrow Cells Embryonic Structures Hematopoietic System Nervous System Neurons	1	2715	2731	2723	+	1	0.998	-0.002	0		aacagaattGTCActta
TempSeq_FZX4oauC				V$HNF6	Onecut homeodomain factor HNF6	V$HNF6.02	Liver enriched Cut - Homeodomain transcription factor HNF6 (ONECUT1)	Digestive System Embryonic Structures Endocrine System Islets of Langerhans Liver Pancreas	0.86	2771	2787	2779	-	1	0.998	0.138	0		atcataaatCAATaatc
TempSeq_FZX4oauC				V$HOXC	HOX - PBX complexes	V$MEIS1.03	Meis homeobox 1	Bone Marrow Cells Bone and Bones Brain Central Nervous System Connective Tissue Ear Embryonic Structures Hematopoietic System Immune System Lung Nervous System Phagocytes Respiratory System Skeleton Spinal Cord Thymus Gland	0.85	2773	2789	2781	+	1	0.99	0.14	0		ttattGATTtatgatca
TempSeq_FZX4oauC				V$GATA	GATA binding factors	V$GATA1.02	GATA-binding factor 1	Blood Cells Bone Marrow Cells Bone and Bones Cardiovascular System Connective Tissue Embryonic Structures Erythrocytes Heart Hematopoietic System Immune System Leukocytes Lymphocytes Muscles Myocardium Skeleton	1	2794	2806	2800	-	1	0.997	-0.003	0		tgatGATTagcag
TempSeq_FZX4oauC				V$AP1R	MAF and AP1 related factors	V$MARE.01	Maf response elements, half sites	Antibody-Producing Cells Blood Cells Blood Platelets Bone Marrow Cells Digestive System Ear Endocrine System Eye Hematopoietic System Immune System Islets of Langerhans Liver Pancreas	0.97	2832	2854	2843	+	1	0.995	0.025	0		gccaaaagTCAGcattattaatt
TempSeq_FZX4oauC				V$RUSH	SWI/SNF related nucleophosphoproteins with a RING finger DNA binding motif	V$SMARCA3.02	SWI/SNF related, matrix associated, actin dependent regulator of chromatin, subfamily a, member 3		0.98	2931	2941	2936	+	1	0.993	0.013	0		ctgcACTTtta
TempSeq_FZX4oauC				V$TALE	TALE homeodomain class recognizing TG motifs	V$TGIF.01	TG-interacting factor belonging to TALE class of homeodomain factors	Bone Marrow Cells Embryonic Structures Hematopoietic System Nervous System Neurons	1	2948	2964	2956	-	1	0.998	-0.002	0		tcctgggctGTCAcata
TempSeq_FZX4oauC				V$MZF1	Myeloid zinc finger 1 factors	V$MZF1.01	Myeloid zinc finger protein MZF1	Blood Cells Bone Marrow Cells Hematopoietic System Immune System Leukocytes Myeloid Cells	0.99	3004	3014	3009	+	1	0.992	0.002	0		gaGGGGagtgg
TempSeq_FZX4oauC				V$NKXH	NKX homeodomain factors	V$NKX21.01	NK2 homeobox 1 (Thyroid transcription factor 1)	Cardiovascular System Central Nervous System Digestive System Embryonic Structures Endocrine System Heart Islets of Langerhans Lung Muscles Myocardium Nervous System Pancreas Prostate Respiratory System Spinal Cord Thyroid Gland Urogenital System	1	3143	3161	3152	-	1	0.99	-0.01	0		ggctTGGAgtgttctgatt
